# Supplementary material for: Mortality Predictors and Neurological Outcomes Following Extracorporeal Cardiopulmonary Resuscitation (eCPR): A Single-Center Retrospective Study
Source: J Cardiovasc Dev Dis. 2024 Sep 2;11(9):272. doi: 10.3390/jcdd11090272 (PMC11432051; doi:10.3390/jcdd11090272)
Supplement: Supplementary file 1 [file jcdd-11-00272-s001.zip]

Archive with 1 entries (1 files):
- jcdd-3172075-supplementary.pdf
